# Supplementary material for: Assessment of quality and readability of information provided by ChatGPT in relation to developmental dysplasia of the hip and periacetabular osteotomy
Source: J Hip Preserv Surg. 2025 May 8;12(4):242–7. doi: 10.1093/jhps/hnaf025 (PMC12712974; doi:10.1093/jhps/hnaf025)
Supplement: hnaf025_Supp [file hnaf025_supp.zip]

Archive with 1 entries (1 files):
- suppl_data/Supplemental FAQ+ChatGPT responses.docx
